# Supplementary material for: Holmium-166 Radioembolization Is a Safe and Effective Locoregional Treatment for Primary and Secondary Liver Tumors: A Systematic Review and Meta-Analysis
Source: Cancers (Basel). 2025 May 31;17(11):1841. doi: 10.3390/cancers17111841 (PMC12153601; doi:10.3390/cancers17111841)
Supplement: Supplementary file 1 [file cancers-17-01841-s001.zip]

Archive with 8 entries (8 files):
- Supplementary material 2_PFS and Kaplan-Meier plots.pdf
- Supplementary material 3_Severe adverse events.pdf
- Supplementary material 4_Risk of bias assessment.pdf
- Supplementary material 5_Prior and concurrent therapies.pdf
- Supplementary material 6_Tumor extent, primary tumor type or origin.pdf
- Supplementary material 7_Funnel plots and Baujat plots.pdf
- Supplementary material 8_Literature string.pdf
- Supplementary material 1_Responders.pdf
